# Supplementary material for: Macronutrient deficiency in snap bean considering physiological, nutritional, and growth aspects
Source: PLoS One. 2020 Jun 8;15(6):e0234512. doi: 10.1371/journal.pone.0234512 (PMC7279602; doi:10.1371/journal.pone.0234512)
Supplement: S1 Table — N: nitrogen accumulation; P: phosphorus accumulation; K: potassium accumulation; Ca: calcium accumulation; Mg: magnesium accumulation; S: sulfur accumulation; ChTU: total chlorophyll in the upper third of leaves; ChTL: total chlorophyll in the lower third of leaves; A: photosynthesis; Gs: stomatal conductance; WUE: instantaneous water use efficiency; RDM: root dry matter; SDM: shoot dry matter. (XLSX) [file pone.0234512.s001.xlsx]

## Sheet: Data
Treatments	N	P	K	Ca	Mg	S	ChTL	ChTU	A	Gs	E	EUiA	SDM	RDM
Complete solution	573.412	93.4304	830.557	293.282	260.464	59.4926	17.0772	18.871	6.0499	0.28916	3.88535	1.55619	29.697	3.59333
N omission	62.3475	16.9194	128.866	34.751	49.8757	18.5349	7.46256	4.05691	1.86422	0.0831545	2.00606	0.807901	4.08373	1.129
P omission	155.786	7.10023	127.115	33.6405	36.6336	12.1703	15.5333	11.2512	3.45442	0.186394	4.75923	0.723691	5.931	2.10333
K omission	612.306	26.5482	270.95	121.509	144.704	38.1093	18.1246	12.6478	4.30036	0.228756	4.93058	0.835702	23.403	3.13667
Ca omission	365.568	47.2892	366.755	27.3389	103.917	32.1874	10.5083	7.55074	4.71632	0.259041	4.22969	1.13367	14.5433	1.78133
Mg omission	478.772	65.7351	583.186	139.969	129.78	47.3134	16.0211	10.5691	4.47503	0.33094	5.75218	0.697649	22.0707	1.49667
S omission	476.557	62.3507	275.96	168.377	102.958	13.7407	6.23197	8.03154	3.40548	0.136619	3.50374	0.99179	15.8913	3.05
